# Supplementary material for: An Optimized MRM-Based Workflow of the l-Arginine/Nitric Oxide Pathway Metabolites Revealed Disease- and Sex-Related Differences in the Cardiovascular Field
Source: Int J Mol Sci. 2022 Jan 20;23(3):1136. doi: 10.3390/ijms23031136 (PMC8835333; doi:10.3390/ijms23031136)
Supplement: Supplementary file 1 [file ijms-23-01136-s001.zip]

Archive with 1 entries (1 files):
- ijms-1563541-supplementary.pdf
